# Supplementary material for: Effects of Reablement on the Independence of Community-Dwelling Older Adults with Mild Disability: A Randomized Controlled Trial
Source: Int J Environ Res Public Health. 2019 Oct 17;16(20):3954. doi: 10.3390/ijerph16203954 (PMC6843923; doi:10.3390/ijerph16203954)
Supplement: Supplementary file 1 [file ijerph-16-03954-s001.zip]

Archive with 4 entries (3 files):
- ijerph-602679-supple. proofed/
- ijerph-602679-supple. proofed/ijerph-602679-Table and Figure.pdf
- ijerph-602679-supple. proofed/ijerph-602679-supplementary File 1.pdf
- ijerph-602679-supple. proofed/ijerph-602679-Supplementary File2.pdf
